# Supplementary material for: Brain tumor classification from FFPE samples using nanopore methylation sequencing
Source: NAR Cancer. 2025 Oct 30;7(4):zcaf038. doi: 10.1093/narcan/zcaf038 (PMC12574666; doi:10.1093/narcan/zcaf038)
Supplement: zcaf038_Supplemental_Files [file zcaf038_supplemental_files.zip]

Archive with 4 entries (4 files):
- Supplementary Table 2.xlsx
- Supplementary Table 3.xlsx
- Supplementary Tables legends.docx
- Supplementary_Information_Clean.docx
