# Supplementary material for: Brain tumor classification from FFPE samples using nanopore methylation sequencing
Source: NAR Cancer. 2025 Oct 30;7(4):zcaf038. doi: 10.1093/narcan/zcaf038 (PMC12574666; doi:10.1093/narcan/zcaf038)
Supplement: zcaf038_Supplemental_Files [file zcaf038_supplemental_files.zip › Supplementary Table 2.xlsx]

## Sheet: Supplementary Table 2
Patient ID	Tumor Fraction (%)	No. of Days in Formaline	No. of Days inParafin block	Patient Age	Patient Gender	Input DNA (ng)	DNA Quality (260/280)	DNA Quality (260/230)	Sturgeon Classification Result	Sturgeon Confidence Score	Number of Probes	NanoDx Classification Result	NanoDx Confidence Score	Final neuro-pathology eavaluation	Molecular tests performed	Number of bp	Number of Reads	Average Read Length (bp)	Sequencing Duration (h)	Pore clog (T50)	Days in Formalin	Days in block
Sch.1	90	1	NA	5Y	f	1000	2.55	1.17	methylation class atypical teratoid/rhabdoid tumor, subclass MYC	0.99	13152	pituitary adenoma, STH densely granulated, group B.	0.89	Atypical teratoid rhabdoid tumor, WHO grade 4	Illumina Methylation EPIC Array, OncoKids	385749371	552972	982	38.5	NA	1	NA
Sch.2	90	1	NA	1y	m	150	1.33	1.88	methylation class low grade glioma, subclass posterior fossa pilocytic astrocytoma	0.97	6427	not classifiable		Low grade glioma (LGG) compatible with Pilocytic astrocytoma, WHO grade 1	Oncomine Dx panel by NGS	106771636	178639	598	72	3	1	NA
Sch.3	95	2	NA	2.2Y	m	25	1.7	1.05	methylation class meningioma	0.96	1430	meningioma	0.294	Atypical meningioma, WHO grade 2	OncoKids	137940306	188000	733	19	NA	2	NA
Sch.4	100	2	NA	3M	m	300	1.8	2.08	methylation class medulloblastoma, subclass group 3	0.97	20398	medulloblastoma, subclass group 3	0.373	Medulloblastoma, WHO grade 4, non-WNT/non-SHH subgroup.	Nanostring	590933876	596739	990	22	NA	2	NA
Sch.5	95	1	45	6y	m	300	2.12	0.55	methylation class diffuse midline gliomas, H3K27-altered	0.95	14215	diffuse midline glioma H3 K27M mutant	0.201	Midline pontine diffuse glioma like	Nanostring	233358285	332001	703	21	NA	1	44
Sch.6	80	4	14	4Y	m	50	NA	NA	methylation class ependymoma, Posterior Fossa A group	0.99	1932	ependymoma, posterior fossa group A	0.205	Ependymoma, Posterior fossa-A group,WHO grade 2	Oncomine Dx panel by NGS	83822677	246666	574.779	1	NA	4	15
Sch.7	90	1	7	8Y	m	68	NA	NA	methylation class low grade glioma, subclass posterior fossa pilocytic astrocytoma	0.93	3365	not classifiable		Low grade glioma (LGG) compatible with Pilocytic astrocytoma, WHO grade 1	None	116892549	180000	649	7	NA	1	8
Sch.8	40	5	13	8Y	f	100	1.83	0.41	methylation class embryonal tumor with multilayered rosettes	0.9	934	not classifiable		Malignant embryonal tumor suspicious for embryonal tumor with multilayered rosettes, WHO grade 4	Illumina Methylation EPIC Array, OncoKids	47681079	124001	385	19	NA	5	43
Sch.9	20	3	NA	3.5W	f	120	1.76	1.25	methylation class atypical teratoid/rhabdoid tumor, subclass MYC	0.9	1118	not classifiable		Atypical teratoid rhabdoid tumor, WHO grade 4	OncoKids	71318605	96000	742.902	6..6	NA	3	NA
Sch.10	ND	1	NA	1Y	f	185	NA	NA	methylation class CNS high grade neuroepithelial tumor with BCOR alteration	0.9	1966	not classifiable		CNS high grade neuroepithelial tumor with BCOR alteration	Illumina Methylation EPIC Array, OncoKids	2498009261	1594312	1567	72	3	1	NA
Sch.11	30	1	20	16Y	f	47	NA	NA	methylation class melanotic schwannoma	0.8	790	CNS Ewing sarcoma family tumor with CIC alteration	0.203	Schwannoma showing areas of an increased proliferation index	OncoKids	17581401	40000	440	13.4	NA	1	21
Sch.12	80	1	1	7Y	f	300	NA	NA	methylation class control tissue, hypothalamus	0.8	10713	CNS high grade neuroepithelial tumor with MN1 alterationq	0.304	LGG-with features of pilocytic astrocytoma	SNP Array, OncoKids	16434935	40000	411	66.8	NA	1	1
Sch.13	100	1	45	11Y	f	190	NA	NA	methylation class low grade glioma, subclass posterior fossa pilocytic astrocytoma	0.7	13372	chordoma	0.218	LGG-with feature of pilocytic astrocytoma	OncoKids	11879745	20000	594	36.3	NA	1	48
Rab.1	100	NA	NA	52Y	m	100	1.8	1.9	Subclass SHH A children and adult Family MB, SHH	0.97	3311	Subclass SHH A children and adult Family MB, SHH	0.228	Medulloblastoma, SHH activated, WHO grade 2	Illumina Methylation EPIC Array, Nanostring	33088562	68000	487	38	NA	NA	NA
Rab.2	100	1	1900-01-12	56Y	f	444	NA	NA	methylation class meningioma	0.97	13480	meningioma.	0.319	Atypical meningioma, WHO grade 2	Oncomine Dx panel by NGS	327186684	382658	855	17	NA	1	NA
Rab.3	80	4	NA	34Y	F	380	1.76	1.86	Other glioma_PXA	0.97	2995	(anaplastic) pleomorphic xanthoastrocytoma	0.163	High grade glioma with multinuclear giant cells, WHO grade 3 al least.	Oncomine Dx panel by NGS, FISH	95747640	112002	854	2	NA	4	NA
Rab.4	80	NA	NA	23Y	f	183	1.78	1.84	methylation class ependymoma, spinal	0.96	3757	not classifiable		Spinal Ependymoma, WHO grade 2	Oncomine Dx panel by NGS, FISH	119325043	318812	316	14	NA	NA	NA
Rab.5	90	1	NA	31Y	f	129	1.76	1.99	SHH_MB_Child and INF	0.95	1471	Medulloblas, SHH	0.185	Medulloblastoma, SHH activated, WHO grade 4	Oncomine Comprehencive panel	81588182	237570	702	8	NA	1	NA
Rab.6	60	1	NA	23Y	m	34	NA	NA	methylation class IDH glioma, subclass astrocytoma	0.87	4978	not classifiable	NA	Oligodendroglioma, IDH-mutant and 1p/19q-codeleted, WHO grade 2	Oncomine Dx panel by NGS, FISH	137193554	277541	494	7	NA	1	NA
Rab.7	NA	NA	NA	36Y	m	52	NA	NA	methylation class atypical teratoid/rhabdoid tumor, subclass MYC	0.6	2068	not classifiable	NA	Atypical teratoid rhabdoid tumor, WHO grade 4	Sanger sequencing	36505982	88000	415	15	NA	NA	NA
Rab.8	100	4	NA			259	1.73	0.85	methylation class GBM-Mes	0.85	608	glioblastoma, IDH wildtype	0.336	High grade glioma compatible with Glioblastoma, WHO grade 4	Oncomine Dx panel by NGS	21624476	69624	519	49	NA	4	NA
Rab.9	70	2	NA	34Y	m	140	1.62	1.47	methylation class Glioma IDH-A IDH	0.95	3781	glioma, IDH mutant	0.174	Astrocytoma, IDH-mutant, WHO-grade 2	Oncomine Dx panel by NGS, FISH	122240970	132003	926	5	NA	2	NA
Rab.10	95	2	17	38Y	f	240	1.76	2.07	methylation class GBM-RTK1	0.75	2394	glioblastoma, IDH wildtype	0.255	High grade glioma compatible with Glioblastoma IDH-wildtype, WHO grade 4	Oncomine Dx panel by NGS	97386875	176001	533	50	NA	2	17
Rab.11	80	4	NA	66Y	m	142	58	F	methylation class glioblastoma, IDH wildtype, H3.3 G34 mutant	0.8	4172	not classifiable		Glioblastoma, IDH wildtype	Oncomine Comprehencive panel	63845337	164002	389	17	NA	4	NA
Rab.12	90	1	NA	77Y	f	328	1.69	2.12	methylation class IDH glioma, subclass astrocytoma	0.68	6883	not classifiable		Glioblastoma, IDH wildtype, CNS WHO grade 4	Oncomine Comprehencive panel	105860030	260001	407	7	NA	1	NA
Rab.13	60	2	NA	55Y	m	200	NA	NA	methylation class glioblastoma, IDH wildtype, subclass RTK I	0.9	14390	glioblastoma, IDH wildtype	0.187	Gliosarcoma, IDH wildtype, WHO grade 4	Oncomine Comprehencive panel	205637648	360003	571	14	2.5	2	NA
Rab.14	70	NA	NA	20Y	m	150	1.08	1.17	Glioma IDH-A IDH-HG, methylation class IDH glioma, subclass high grade astrocytoma	0.92	15590	not classifiable	NA	Features compatible with astocytoma, IDH-mutant, WHO grade 2	Oncomine Dx panel by NGS, FISH	184647107	356000	519	49	3	NA	NA
Rab.15	90	NA	NA	18Y	m	150	1.96	1.17	methylation class Glioma IDH - O IDH - O IDH	0.84	2876	glioma, IDH mutant	0.198	Diffuse astrocytoma, IDH-mutant, WHO-grade II	Tumor mutation panel by NGS, FISH	50843467	64000	794	10	NA	NA	NA
UMCU.1	NA	NA	NA	NA	f	200	NA	NA	methylation class DMG H3K27 Altered	0.99	35299	NA	NA	DMG H3K27 Altered	EPIC array	350000000	1827860	261	72	NA	NA	NA
UMCU.2	50	75	F	75	f	200	NA	NA	methylation classMyxopapillary Ependymoma	0.815	1881	NA	NA	Myxopapillary Ependymoma	EPIC array	0.29E+8	115688	410	72	NA	NA	NA
