# Supplementary material for: Brain tumor classification from FFPE samples using nanopore methylation sequencing
Source: NAR Cancer. 2025 Oct 30;7(4):zcaf038. doi: 10.1093/narcan/zcaf038 (PMC12574666; doi:10.1093/narcan/zcaf038)
Supplement: zcaf038_Supplemental_Files [file zcaf038_supplemental_files.zip › Supplementary Table 3.xlsx]

## Sheet: Sheet1
Paitent ID	Sample Type	Input DNA (ng)	DNA Quality (260/280)	DNA Quality (260/230)	Sturgeon Classification	Final neuro-pathology eavaluation	Sturgeon Confidance Score	Number of Probes	Number of bp	Number of Reads	Avergae Read Length (bp)	Sequencing Duaration (h)
Sch.1	FFPE	1000	2.55	1.17	methylation class atypical teratoid/rhabdoid tumor, subclass MYC	Atypical teratoid/rhabdoid tumor, WHO grade 4	0.99	13152	385749371	345573057	982	38.5
	FF	1000	1.78	1.94	methylation class atypical teratoid/rhabdoid tumor, subclass MYC		0.97	12678	6020556996	897871	6705	72
Sch.3	FFPE	800	1.7	1.05	methylation class meningioma	Atypical meningioma, WHO grade 2	0.97	15647	137940306	NA	NA	NA
	FF	1000	NA	NA	methylation class meningioma		0.97	41634	3780115831	2062304	1833	NA
Sch.4	FFPE	300	1.8	2.08	methylation class medulloblastoma, subclass group 3	Medulloblastoma, WHO grade 4, non-WNT/non-SHH subgroup.	0.97	20398	590933876	590933876	990	22
	FF	130	NA	NA	methylation class medulloblastoma, subclass group 3		0.97	NA	338232440	51285	4542	72h
Sch.7	FFPE	68	NA	NA	methylation class low grade glioma, subclass posterior fossa pilocytic astrocytoma	Low grade glioma (LGG) compatible with Pilocytic astrocytoma, WHO grade 1	0.93	3365	116892549	116892549	649	7
	FF	988	1.71	0.62	methylation class low grade glioma, subclass posterior fossa pilocytic astrocytoma		0.97	9844	3998592091	1594309	1931	72h
Sch.8	FFPE	100	1.83	0.41	methylation class embryonal tumor with multilayered rosettes	Malignant embryonal tumor, suspicious for embryonal tumor with multilayered rosettes (ETMR), WHO grade 4	0.9	934	47681079	47681079	385	19
	FF	150	1.74	1.79	methylation class embryonal tumor with multilayered rosettes		0.97	4343	125219471	32773	3821	72h
Sch.9	FFPE	120	1.76	1.25	methylation class atypical teratoid/rhabdoid tumor, subclass MYC	Atypical teratoid/rhabdoid tumor, WHO grade 4	0.9	1118	71318605	71318605	742.902	6..6
	FF	100	1.78	1.45	methylation class atypical teratoid/rhabdoid tumor, subclass MYC		0.97	81499	1378797529	156000	6601	NA
Rab.11	FFPE	142	58	F	methylation class glioblastoma, IDH wildtype, H3.3 G34 mutant	Glioblastoma, IDH-wildtype, WHO grade 4	0.8	4172	63845337	63845337	389	17
	FF	150	NA	NA	methylation class glioblastoma, IDH wildtype, subclass RTK II		0.81	15464	119677965	52581	1765	2h
Rab.13	FFPE	200	NA	NA	methylation class glioblastoma, IDH wildtype, subclass RTK I	Gliosarcoma, IDH wildtype, WHO grade 4	0.9	14390	205637648	205637648	571	14
	FF	150	NA	NA	methylation class IDH glioma, subclass astrocytoma		0.71	69364	15838092221	511260	20655	15h
